# Supplementary material for: Boosting the Antioxidant Potential of Polymeric Proanthocyanidins in Litchi (Litchi chinensis Sonn.) Pericarp via Biotransformation of Utilizing Lactobacillus Plantarum
Source: Foods. 2023 Jun 15;12(12):2384. doi: 10.3390/foods12122384 (PMC10297231; doi:10.3390/foods12122384)
Supplement: Supplementary file 1 [file foods-12-02384-s001.zip]

Archive with 1 entries (1 files):
- foods-2429242-supplementary.pdf
